# Supplementary material for: High-Sensitivity Ammonia Sensors with Carbon Nanowall Active Material via Laser-Induced Transfer
Source: Nanomaterials (Basel). 2022 Aug 17;12(16):2830. doi: 10.3390/nano12162830 (PMC9413251; doi:10.3390/nano12162830)
Supplement: Supplementary file 1 [file nanomaterials-12-02830-s001.zip]

Archive with 1 entries (1 files):
- nanomaterials-1836341-supplementary.pdf
